# Supplementary material for: Distribution, Function and Regulation of Type 6 Secretion Systems of Xanthomonadales
Source: Front Microbiol. 2019 Jul 17;10:1635. doi: 10.3389/fmicb.2019.01635 (PMC6653060; doi:10.3389/fmicb.2019.01635)
Supplement: Supplementary file 1 [file Table_1.XLSX]

## Sheet: Table S1
Table S1. Distribution of T6SS in Xanthomonadales
Abrev	Species	T6SS?	TssC (KEGG)	Group	Lifestyle/source of isolate
xfa	Xylella fastidiosa 9a5c	N	-	-	insect gut and phytopathogen (xylem-limited)
xft	Xylella fastidiosa Temecula1	N	-	-	insect gut and phytopathogen (xylem-limited)
xfm	Xylella fastidiosa M12	N	-	-	insect gut and phytopathogen (xylem-limited)
xfn	Xylella fastidiosa M23	N	-	-	insect gut and phytopathogen (xylem-limited)
xff	Xylella fastidiosa subsp. fastidiosa GB514	N	-	-	insect gut and phytopathogen (xylem-limited)
xfl	Xylella fastidiosa MUL0034	N	-	-	insect gut and phytopathogen (xylem-limited)
xfs	Xylella fastidiosa subsp. sandyi Ann-1	N	-	-	insect gut and phytopathogen (xylem-limited)
xfh	Xylella fastidiosa Hib4	N	-	-	insect gut and phytopathogen (xylem-limited)
xtw	Xylella taiwanensis	N	-	-	insect gut and phytopathogen (xylem-limited)
xcc	Xanthomonas campestris pv. campestris ATCC 33913	N	-	-	phytopathogen (vascular)
xcb	Xanthomonas campestris pv. campestris 8004	N	-	-	phytopathogen (vascular)
xca	Xanthomonas campestris pv. campestris B100	N	-	-	phytopathogen (vascular)
xcp	Xanthomonas campestris pv. raphani	N	-	-	phytopathogen (non-vascular)
xcv	Xanthomonas campestris pv. vesicatoria 85-10	Y	XCV4242	3*	phytopathogen (non-vascular)
		Y	XCV2121	3***
xax	Xanthomonas axonopodis pv. citrumelo F1	Y	XACM_4014	3*	phytopathogen (non-vascular)
		Y	XACM_2099	3***
xac	Xanthomonas citri pv. citri 306	Y	XAC4146	3*	phytopathogen (non-vascular)
xci	Xanthomonas citri subsp. citri Aw12879	Y	XCAW_00153	3*	phytopathogen (non-vascular)
xct	Xanthomonas citri subsp. citri A306	Y	J151_04324	3*	phytopathogen (non-vascular)
xcj	Xanthomonas citri subsp. citri UI6	Y	J158_04277	3*	phytopathogen (non-vascular)
xcu	Xanthomonas citri pv. citri UI7	Y	J159_04273	3*	phytopathogen (non-vascular)
xcn	Xanthomonas citri pv. citri NT17	Y	J169_04321	3*	phytopathogen (non-vascular)
xcw	Xanthomonas citri pv. citri MN10	Y	J162_04279	3*	phytopathogen (non-vascular)
xcr	Xanthomonas citri pv. citri MN11	Y	J163_04273	3*	phytopathogen (non-vascular)
xcm	Xanthomonas citri pv. citri MN12	Y	J164_04274	3*	phytopathogen (non-vascular)
xcf	Xanthomonas citri pv. citri mf20	Y	J172_04314	3*	phytopathogen (non-vascular)
xfu	Xanthomonas citri pv. fuscans	Y	XFF4834R_chr40150	3*	phytopathogen (vascular)
xao	Xanthomonas axonopodis Xac29-1	Y	XAC29_20865	3*	phytopathogen
xoo	Xanthomonas oryzae pv. oryzae KACC 10331	Y	XOO3051	3***	phytopathogen (vascular)
		Y	XOO3480	4
xom	Xanthomonas oryzae pv. oryzae MAFF 311018	Y	XOO2905	3***	phytopathogen (vascular)
		Y	XOO3293	4
xop	Xanthomonas oryzae pv. oryzae PXO99A	Y	PXO_00265	3***	phytopathogen (vascular)
		Y	PXO_02046	4
xoy	Xanthomonas oryzae pv. oryzae PXO86	Y	AZ54_08710	3***	phytopathogen (vascular)
		Y	AZ54_06400	4
xor	Xanthomonas oryzae pv. oryzicola BLS256	Y	XOC_2543	3***	phytopathogen (non-vascular)
		Y	XOC_1354	4
xoz	Xanthomonas oryzae pv. oryzicola CFBP7342	Y	BE73_12300	3***	phytopathogen (non-vascular)
		Y	BE73_16540	4
xal	Xanthomonas albilineans	N	-	-	phytopathogen (xylem-limited)
xsa	Xanthomonas sacchari	N	-	-
xtn	Xanthomonas translucens pv. undulosa Xtu 4699	Y	FD63_06435	3***	phytopathogen (non-vascular)
		Y	FD63_13810	4
xfr	Xanthomonas fragariae Fap21	Y	BER92_09855	4	phytopathogen (non-vascular)
xga	Xanthomonas gardneri	N	-	-	phytopathogen (non-vascular)
xve	Xanthomonas vesicatoria ATCC 35937	Y	BJD12_11435	3*	phytopathogen (non-vascular)
xpe	Xanthomonas perforans LH3	Y	BJD13_18305	3*	phytopathogen (non-vascular)
		Y	BJD13_05955	3***
xhr	Xanthomonas hortorum	N	-	-	phytopathogen
xph	Xanthomonas phaseoli pv. phaseoli CFBP6546R	Y	XppCFBP6546_13680	NF	phytopathogen (vascular)
xva	Xanthomonas vasicola pv. vasculorum SAM119	Y	C7V42_11640	3***	phytopathogen
rhd	Rhodanobacter denitrificans	N	-	-	environmental, soil
sml	Stenotrophomonas maltophilia K279a	N	-	-	oportunistic pathogen, clinical isolate
smt	Stenotrophomonas maltophilia R551-3	N	-	-	environmental, endophytic isolate
buj	Stenotrophomonas maltophilia JV3	N	-	-	environmental, rhizosphere
smz	Stenotrophomonas maltophilia D457	N	-	-	oportunistic pathogen, clinical isolate
sacz	Stenotrophomonas acidaminiphila	N	-	-	environmental, river sediments
stek	Stenotrophomonas sp. KCTC 12332	Y	AXG53_09005	4	environmental, soil
srh	Stenotrophomonas rhizophila	N	-	-	environmental, soil
slm	Stenotrophomonas sp. LM091	Y	BIZ42_06410	1	environmental, citrus phyllosphere
sten	Stenotrophomonas sp. WZN-1	N	-	-	environmental, soil
stem	Stenotrophomonas sp. MYb57	N	-	-	environmental, C.elegans microbiome
psu	Pseudoxanthomonas suwonensis 11-1	N	-	-	environmental, soil
psuw	Pseudoxanthomonas suwonensis J1	Y	WQ53_03200	NF	environmental, soil
psd	Pseudoxanthomonas spadix	N	-	-	environmental, gasoline contaminated soil
lab	Lysobacter antibioticus 76	N	-	-	environmental, soil
laq	Lysobacter antibioticus ATCC 29479	N	-	-	environmental, soil
lcp	Lysobacter capsici	N	-	-	environmental, soil
lgu	Lysobacter gummosus 3.2.11	Y	LG3211_2519	4	environmental, soil
lez	Lysobacter enzymogenes C3	Y	GLE_2573	3***	environmental
		Y	GLE_0448	4
lem	Lysobacter enzymogenes M497-1	N	-	-	environmental, soil
lmb	Lysobacter maris	N	-	-	environmental, marine
lyt	Lysobacter sp. TY2-98	N	-	-	environmental, soil
lrz	Luteibacter rhizovicinus DSM 16549	Y	BJI69_17865	3***	environmental, rhizosphere
lum	Luteimonas sp. 100111	N	-	-	environmental, intestine of mammal
lue	Luteimonas sp. 83-4	N	-	-	environmental, clinical isolate
fau	Frateuria aurantia	Y	Fraau_1785	NF	environmental, plant isolate
dji	Dyella jiangningensis	N	-	-	environmental, mineral rock
dja	Dyella japonica	Y	HY57_13760	3**	environmental, soil
dtx	Dyella thiooxydans	Y	ATSB10_16190	3**	environmental, soil
dko	Dokdonella koreensis	N	-	-	environemental, soil
xba	Ahniella affigens	N	-	-	environmental, soil
NF: Not functional, missing key structural genes
