# Supplementary material for: Distribution, Function and Regulation of Type 6 Secretion Systems of Xanthomonadales
Source: Front Microbiol. 2019 Jul 17;10:1635. doi: 10.3389/fmicb.2019.01635 (PMC6653060; doi:10.3389/fmicb.2019.01635)
Supplement: Supplementary file 2 [file Table_2.XLSX]

## Sheet: Table S2A
Table S2A. List of Xanthomonadales Hcp proteins.
Abrev	Species	Hcp (KEGG)	Length (aa)	Group
dja	D. japonica A8	HY57_13755	166	3**
dtx	D. thyooxidans ATSB10	ATSB10_16180	166	3**
lez	L. enzymogenes C3	GLE_0449	177	4
lez	L. enzymogenes C3	GLE_2574	163	3***
lgu	L. gummosus 3.2.11	LG3211_2520	164	4
lrz	L. rhizovicinus DSM 16549	BJI69_17870	168	3***
stek	Stenotrophomonas sp. KCTC 12332	AXG53_09000	165	4
slm	Stenotrophomonas sp. LM091	BIZ42_06345	172	1
xax	X. axonopodis pv. citrumelo F1	XACM_2100	167	3***
xax	X. axonopodis pv. citrumelo F1	XACM_4013	167	3*
xcv	X. campestris pv. vesicatoria 85-10	XCV2122	167	3***
xcv	X. campestris pv. vesicatoria 85-10	XCV4241	167	3*
xac	X. citri pv. citri 306	XAC4145	167	3*
xfu	X. citri pv. fuscans	XFF4834R_chr40140	167	3*
xfr	X. fragariae Fap21	BER92_09850	165	4
xom	X. oryzae pv. oryzae MAFF 311018	XOO2904	167	3***
xom	X. oryzae pv. oryzae MAFF 311018	XOO3292	165	4
xop	X. oryzae pv. oryzae PXO99A	PXO_00264	167	3***
xop	X. oryzae pv. oryzae PXO99A	PXO_02047	165	4
xor	X. oryzae pv. oryzicola BLS256	XOC_1355	165	4
xor	X. oryzae pv. oryzicola BLS256	XOC_2542	167	3***
xoz	X. oryzae pv. oryzicola CFBP7342	BE73_12295	167	3***
xoz	X. oryzae pv. oryzicola CFBP7342	BE73_16535	165	4
xpe	X. perforans LH3	BJD13_05950	167	3***
xpe	X. perforans LH3	BJD13_18310	167	3*
xtn	X. translucens pv. undulosa Xtu 4699	FD63_06440	167	3***
xtn	X. translucens pv. undulosa Xtu 4699	FD63_13805	165	4
xva	X. vasicola pv. vasculorum SAM119	C7V42_11635	167	3***
xve	X. vesicatoria ATCC 35937 LMG911	BJD12_11430	167	3*
Hcps are colour coded according to T6SSs groups from Figure 1.

## Sheet: Table S2B 
Table S2B. List of Xanthomonadales VgrG proteins.
Abrev	Species	VgrG (KEGG)	Length (aa)	VgrG class	T6SS-associated?	Group
dja	D. japonica A8	HY57_13695	668	I	Y	3**
dja	D. japonica A8	HY57_06675	885	II	N	-
dja	D. japonica A8	HY57_07215	774	II	N	-
dtx	D. thyooxidans ATSB10	ATSB10_16050	677	I	Y	3**
lez	L. enzymogenes C3	GLE_2581	646	I	Y	3***
lez	L. enzymogenes C3	GLE_0455	945	II	Y	4
lez	L. enzymogenes C3	GLE_0436	1000	II	Y	4
lez	L. enzymogenes C3	GLE_0442	1100	II	Y	4
lez	L. enzymogenes C3	GLE_3331	731	I	N	-
lgu	L. gummosus 3.2.11	LG3211_2507	754	I	Y	4
lgu	L. gummosus 3.2.11	LG3211_4793	583	I	N	-
lrz	L. rhizovicinus DSM 16549	BJI69_17905	654	I	Y	3***
stek	Stenotrophomonas sp. KCTC 12332	AXG53_08970	908	II	Y	4
stek	Stenotrophomonas sp. KCTC 12332	AXG53_09070	748	I	Y	4
stek	Stenotrophomonas sp. KCTC 12332	AXG53_14255	925	II	N	-
slm	Stenotrophomonas sp. LM091	BIZ42_06335	836	II	Y	1
xax	X. axonopodis pv. citrumelo F1	XACM_3993	655	I	Y	3*
xax	X. axonopodis pv. citrumelo F1	XACM_2111	645	I	Y	3***
xcv	X. campestris pv. vesicatoria 85-10	XCV4217	655	I	Y	3*
xcv	X. campestris pv. vesicatoria 85-10	XCV2133	694	I	Y	3***
xac	X. citri pv. citri 306	XAC4124	678	I	Y	3*
xfu	X. citri pv. fuscans	XFF4834R_chr39940	655	I	Y	3*
xfr	X. fragariae Fap21	BER92_09820	913	II	Y	4
xfr	X. fragariae Fap21	BER92_09885	554	II	Y	4
xfr	X. fragariae Fap21	BER92_09950	983	II	Y	4
xfr	X. fragariae Fap21	BER92_09910	554	II	Y	4
xfr	X. fragariae Fap21	BER92_04245	983	I	N	-
xfr	X. fragariae Fap21	BER92_11420	747	I	N	-
xfr	X. fragariae Fap21	BER92_11320	970	II	N	-
xfr	X. fragariae Fap21	BER92_15215	916	II	N	-
xfr	X. fragariae Fap21	BER92_00750	919	II	N	-
xfr	X. fragariae Fap21	BER92_11305	752	II	N	-
xom	X. oryzae pv. oryzae MAFF 311018	XOO2896	682	I	Y	3***
xom	X. oryzae pv. oryzae MAFF 311018	XOO3314	938	II	Y	4
xom	X. oryzae pv. oryzae MAFF 311018	XOO3299	905	II	Y	4
xom	X. oryzae pv. oryzae MAFF 311018	XOO3286	920	II	Y	4
xom	X. oryzae pv. oryzae MAFF 311018	XOO3304	889	II	Y	4
xom	X. oryzae pv. oryzae MAFF 311018	XOO3300	656	II	Y	4
xom	X. oryzae pv. oryzae MAFF 311018	XOO1520	735	I	N	-
xom	X. oryzae pv. oryzae MAFF 311018	XOO0946	615	I	N	-
xom	X. oryzae pv. oryzae MAFF 311018	XOO0199	823	II	N	-
xom	X. oryzae pv. oryzae MAFF 311018	XOO1336	940	II	N	-
xom	X. oryzae pv. oryzae MAFF 311018	XOO2664	920	II	N	-
xom	X. oryzae pv. oryzae MAFF 311018	XOO1342	807	II	N	-
xom	X. oryzae pv. oryzae MAFF 311018	XOO1350	633	II	N	-
xom	X. oryzae pv. oryzae MAFF 311018	XOO3740	718	II	N	-
xom	X. oryzae pv. oryzae MAFF 311018	XOO3743	331	II	N	-
xop	X. oryzae pv. oryzae PXO99A	PXO_00256	645	I	Y	3***
xop	X. oryzae pv. oryzae PXO99A	PXO_00270	920	II	Y	3***
xop	X. oryzae pv. oryzae PXO99A	PXO_02040	847	II	Y	4
xop	X. oryzae pv. oryzae PXO99A	PXO_02029	928	II	Y	4
xop	X. oryzae pv. oryzae PXO99A	PXO_02054	849	II	Y	4
xop	X. oryzae pv. oryzae PXO99A	PXO_00004	748	I	N	-
xop	X. oryzae pv. oryzae PXO99A	PXO_02464	906	II	N	-
xop	X. oryzae pv. oryzae PXO99A	PXO_03644	906	II	N	-
xop	X. oryzae pv. oryzae PXO99A	PXO_04700	979	II	N	-
xop	X. oryzae pv. oryzae PXO99A	PXO_00502	920	II	N	-
xop	X. oryzae pv. oryzae PXO99A	PXO_01531	892	II	N	-
xor	X. oryzae pv. oryzicola BLS256	XOC_2533	692	I	Y	3***
xor	X. oryzae pv. oryzicola BLS256	XOC_2478	273	I	Y	3***
xor	X. oryzae pv. oryzicola BLS256	XOC_2545	920	II	Y	3***
xor	X. oryzae pv. oryzicola BLS256	XOC_1337	845	II	Y	4
xor	X. oryzae pv. oryzicola BLS256	XOC_1348	845	II	Y	4
xor	X. oryzae pv. oryzicola BLS256	XOC_1327	771	I	Y	4
xor	X. oryzae pv. oryzicola BLS256	XOC_1362	919	I	Y	4
xor	X. oryzae pv. oryzicola BLS256	XOC_1315	941	II	Y	4
xor	X. oryzae pv. oryzicola BLS256	XOC_4382	172	I	N	-
xor	X. oryzae pv. oryzicola BLS256	XOC_0022	907	II	N	-
xor	X. oryzae pv. oryzicola BLS256	XOC_3538	909	II	N	-
xor	X. oryzae pv. oryzicola BLS256	XOC_2004	909	II	N	-
xor	X. oryzae pv. oryzicola BLS256	XOC_3290	909	II	N	-
xor	X. oryzae pv. oryzicola BLS256	XOC_3452	748	I	N	-
xor	X. oryzae pv. oryzicola BLS256	XOC_0718	402	I	N	-
xor	X. oryzae pv. oryzicola BLS256	XOC_1535	940	II	N	-
xoz	X. oryzae pv. oryzicola CFBP7342	BE73_12250	645	I	Y	3***
xoz	X. oryzae pv. oryzicola CFBP7342	BE73_12310	920	II	Y	3***
xoz	X. oryzae pv. oryzicola CFBP7342	BE73_16820	938	II	Y	4
xoz	X. oryzae pv. oryzicola CFBP7342	BE73_16570	845	II	Y	4
xoz	X. oryzae pv. oryzicola CFBP7342	BE73_16505	916	II	Y	4
xoz	X. oryzae pv. oryzicola CFBP7342	BE73_16690	845	II	Y	4
xoz	X. oryzae pv. oryzicola CFBP7342	BE73_05275	748	I	N	-
xoz	X. oryzae pv. oryzicola CFBP7342	BE73_01840	907	II	N	-
xoz	X. oryzae pv. oryzicola CFBP7342	BE73_11055	909	II	N	-
xoz	X. oryzae pv. oryzicola CFBP7342	BE73_17320	909	II	N	-
xoz	X. oryzae pv. oryzicola CFBP7342	BE73_09475	909	II	N	-
xoz	X. oryzae pv. oryzicola CFBP7342	BE73_15760	940	II	N	-
xoz	X. oryzae pv. oryzicola CFBP7342	BE73_15685	979	II	N	-
xoz	X. oryzae pv. oryzicola CFBP7342	BE73_09275	920	II	N	-
xoz	X. oryzae pv. oryzicola CFBP7342	BE73_15620	941	II	N	-
xoz	X. oryzae pv. oryzicola CFBP7342	BE73_22910	920	II	N	-
xoz	X. oryzae pv. oryzicola CFBP7342	BE73_20880	328	II	N	-
xpe	X. perforans LH3	BJD13_18420	655	I	Y	3*
xpe	X. perforans LH3	BJD13_05900	645	I	Y	3***
xtn	X. translucens pv. undulosa Xtu 4699	FD63_06490	644	I	Y	3***
xtn	X. translucens pv. undulosa Xtu 4699	FD63_13775	921	II	Y	4
xtn	X. translucens pv. undulosa Xtu 4699	FD63_14010	747	II	Y	4
xva	X. vasicola pv. vasculorum SAM119	C7V42_11590	645	I	Y	3***
xve	X. vesicatoria ATCC 35937 LMG911	BJD12_11335	654	I	Y	3*
VgrG are colour coded according to the T6SSs groups from Figure 1. Orphan VgrGs are in grey.

## Sheet: Table S2C 
Table S2C. List of Xanthomonadales PAAR proteins.
Abrev	Species	PAAR (KEGG)	Length (aa)	T6SS-associated?	Group
dja	D. japonica A8	HY57_13705	95	Y	3**
dtx	D. thyooxidans ATSB10	ATSB10_16070	86	Y	3**
lez	L. enzymogenes C3	GLE_0320	181	N	-
lez	L. enzymogenes C3	GLE_1322	444	N	-
lez	L. enzymogenes C3	GLE_2046	100	N	-
lgu	L. gummosus 3.2.11	LG3211_2504	84	Y	4
lgu	L. gummosus 3.2.11	LG3211_2107	98	N	-
lgu	L. gummosus 3.2.11	LG3211_4792	61	N	-
stek	Stenotrophomonas sp. KCTC 12332	AXG53_RS19605	86	Y	4
stek	Stenotrophomonas sp. KCTC 12332	AXG53_RS19880	364	N	-
stek	Stenotrophomonas sp. KCTC 12332	AXG53_RS19845	132	N	-
slm	Stenotrophomonas sp. LM091	BIZ42_06340	85	Y	1
xax	X. axonopodis pv. citrumelo F1	XACM_3995	104	Y	3*
xcv	X. campestris pv. vesicatoria 85-10	XCV4219	104	Y	3*
xac	X. citri pv. citri 306	XAC4126	131	Y	3*
xfu	X. citri pv. fuscans	XFF4834R_chr39960	104	Y	3*
xfr	X. fragariae Fap21	BER92_11355	86	Y	4
xfr	X. fragariae Fap21	BER92_04270	565	N	-
xom	X. oryzae pv. oryzae MAFF 311018	XOO3321	86	Y	4
xom	X. oryzae pv. oryzae MAFF 311018	XOO1616	133	N	-
xom	X. oryzae pv. oryzae MAFF 311018	XOO4205	144	N	-
xom	X. oryzae pv. oryzae MAFF 311018	XOO1522	1527	Y	-
xom	X. oryzae pv. oryzae MAFF 311018	XOO4352	133	N	-
xop	X. oryzae pv. oryzae PXO99A	PXO_05511	86	Y	4
xop	X. oryzae pv. oryzae PXO99A	PXO_02457	48	N	-
xop	X. oryzae pv. oryzae PXO99A	PXO_03514	133	N	-
xop	X. oryzae pv. oryzae PXO99A	PXO_03637	48	N	-
xop	X. oryzae pv. oryzae PXO99A	PXO_03641	48	N	-
xop	X. oryzae pv. oryzae PXO99A	PXO_03898	137	N	-
xor	X. oryzae pv. oryzicola BLS256	XOC_1307	86	Y	4
xor	X. oryzae pv. oryzicola BLS256	XOC_3449	1614	N	-
xor	X. oryzae pv. oryzicola BLS256	XOC_0096	144	N	-
xoz	X. oryzae pv. oryzicola CFBP7342	BE73_16860	86	Y	4
xoz	X. oryzae pv. oryzicola CFBP7342	BE73_05920	133	N	-
xoz	X. oryzae pv. oryzicola CFBP7342	BE73_08085	133	N	-
xoz	X. oryzae pv. oryzicola CFBP7342	BE73_23850	144	N	-
xoz	X. oryzae pv. oryzicola CFBP7342	BE73_05290	1579	N	-
xpe	X. perforans LH3	BJD13_18410	81	Y	3*
xtn	X. translucens pv. undulosa Xtu 4699	FD63_13965	86	Y	4
xtn	X. translucens pv. undulosa Xtu 4699	FD63_08800	132	N	-
xtn	X. translucens pv. undulosa Xtu 4699	FD63_17480	135	N	-
xve	X. vesicatoria ATCC 35937 LMG911	BJD12_11345	95	Y	3*
PAAR are colour coded according to the T6SSs groups from Figure 1. Orphan PAAR are in grey.

## Sheet: Table S2D
Table S2D. List of Xanthomonadales DUF2169-containing proteins.
Abrev	Species	DUF2169 (KEGG)	Length (aa)	T6SS-associated?	Group
lez	L. enzymogenes C3	GLE_3333	389	N	-
xfr	X. fragariae Fap21	BER92_04265	136	N	-
xfr	X. fragariae Fap21	BER92_04255	196	N	-

## Sheet: Table S2E
Table S2D. List of Xanthomonadales DUF4123-containing proteins.
Abrev	Species	DUF4123 (KEGG)	Length (aa)	T6SS-associated?	Group
lgu	L. gummosus 3.2.11	LG3211_2525	194	Y	4
stek	Stenotrophomonas sp. KCTC 12332	AXG53_16145	169	N	-
xfr	X. fragariae Fap21	BER92_15210	329	N	-
xfr	X. fragariae Fap21	BER92_00710	229	N	-
xom	X. oryzae pv. oryzae MAFF 311018	XOO4204	202	N	-
xom	X. oryzae pv. oryzae MAFF 311018	XOO1615	168	N	-
xom	X. oryzae pv. oryzae MAFF 311018	XOO4351	145	N	-
xom	X. oryzae pv. oryzae MAFF 311018	XOO1351	182	N	-
xom	X. oryzae pv. oryzae MAFF 311018	XOO1337	302	N	-
xop	X. oryzae pv. oryzae PXO99A	PXO_03897	158	N	-
xop	X. oryzae pv. oryzae PXO99A	PXO_03515	134	N	-
xop	X. oryzae pv. oryzae PXO99A	PXO_04711	271	N	-
xor	X. oryzae pv. oryzicola BLS256	XOC_1324	286	Y	4
xor	X. oryzae pv. oryzicola BLS256	XOC_1371	315	Y	4
xoz	X. oryzae pv. oryzicola CFBP7342	BE73_08080	185	N	-
xoz	X. oryzae pv. oryzicola CFBP7342	BE73_05925	185	N	-
xoz	X. oryzae pv. oryzicola CFBP7342	BE73_23855	158	N	-
xoz	X. oryzae pv. oryzicola CFBP7342	BE73_15585	286	N	-
xoz	X. oryzae pv. oryzicola CFBP7342	BE73_RS15615	315	N	-
xtn	X. translucens pv. undulosa Xtu 4699	FD63_17475	145	N	-
xtn	X. translucens pv. undulosa Xtu 4699	FD63_08795	186	N	-
