# Supplementary material for: Distribution, Function and Regulation of Type 6 Secretion Systems of Xanthomonadales
Source: Front Microbiol. 2019 Jul 17;10:1635. doi: 10.3389/fmicb.2019.01635 (PMC6653060; doi:10.3389/fmicb.2019.01635)
Supplement: Supplementary file 3 [file Table_3.XLSX]

## Sheet: Table S3
Table S3. Putative T6SS Effectors of Xanthomonadales.
Abrev	Species	Accession nr (KEGG)	Length (aa)	Bastion6	Conserved Domains	T6SS-associated?	VgrG-associated	DUF4123 or 2169-associated	Group
dja	D. japonica A8	HY57_07225	369	Y	-	N	HY57_07215	-	-
dja	D. japonica A8	HY57_07210	894	Y	Aminopeptidase N	N	HY57_07215	-	-
dja	D. japonica A8	HY57_07220	837	Y	Muraminidase	N	HY57_07215	-	-
dja	D. japonica A8	HY57_06670	662	Y	Phospholipase	N	HY57_06675	-	-
dja	D. japonica A8	HY57_06655	411	Y	TPR repeat	N	HY57_06675	-	-
dja	D. japonica A8	HY57_06660	404	Y	TPR repeat	N	HY57_06675	-	-
dja	D. japonica A8	HY57_06665	412	Y	TPR repeat	N	HY57_06675	-	-
dja	D. japonica A8	HY57_13710	381	Y	Amidase	Y	HY57_13695	-	3**
dja	D. japonica A8	HY57_13725	495	Y	DUF5636	Y	HY57_13695	-	3**
dtx	D. thyooxidans ATSB10	ATSB10_16100	164	Y	-	Y	ATSB10_16050	-	3**
lez	L. enzymogenes C3	GLE_3329	254	Y	-	N	GLE_3331	-	-
lez	L. enzymogenes C3	GLE_3335	213	Y	GTP-binding protein	N	GLE_3331	-	-
lez	L. enzymogenes C3	GLE_3336	267	Y	TPR repeat protein	N	GLE_3331	-	-
lez	L. enzymogenes C3	GLE_0440	208	Y	-	Y	GLE_0436/GLE_0442	-	4
lez	L. enzymogenes C3	GLE_0458	249	Y	-	Y	GLE_0455	-	4
lez	L. enzymogenes C3	GLE_0437	546	Y	Hydrolase	Y	GLE_0436/GLE_0442	-	4
lez	L. enzymogenes C3	GLE_0441	605	Y	Hydrolase	Y	GLE_0436/GLE_0442	-	4
lez	L. enzymogenes C3	GLE_0456	705	Y	Peptidase	Y	GLE_0455	-	4
lez	L. enzymogenes C3	GLE_0465	449	Y	Phospholipase	Y	GLE_0455	-	4
lez	L. enzymogenes C3	GLE_0438	286	Y	Tli4-like protein	Y	GLE_0436/GLE_0442	-	4
lgu	L. gummosus 3.2.11	LG3211_4784	283	Y	-	N	LG3211_4793	-	-
lgu	L. gummosus 3.2.11	LG3211_4785	254	Y	-	N	LG3211_4793	-	-
lgu	L. gummosus 3.2.11	LG3211_4786	506	Y	-	N	LG3211_4793	-	-
lgu	L. gummosus 3.2.11	LG3211_4794	253	Y	-	N	LG3211_4793	-	-
lgu	L. gummosus 3.2.11	LG3211_4800	457	Y	DUF3244/DUF3218	N	LG3211_4793	-	-
lgu	L. gummosus 3.2.11	LG3211_4783	1209	Y	DUF4157	N	LG3211_4793	-	-
lgu	L. gummosus 3.2.11	LG3211_4789	357	Y	Peptidase S_74	N	LG3211_4793	-	-
lgu	L. gummosus 3.2.11	LG3211_2505	795	Y	-	Y	LG3211_2507	-	4
lgu	L. gummosus 3.2.11	LG3211_2501	538	Y	Lytic transglycosylase	Y	LG3211_2507	-	4
lgu	L. gummosus 3.2.11	LG3211_2502	186	Y	OmpA family	Y	LG3211_2507	-	4
lgu	L. gummosus 3.2.11	LG3211_2506	214	Y	Peptidoglycan binding domain	Y	LG3211_2507	-	4
lgu	L. gummosus 3.2.11	LG3211_2528	545	Y	POTRA	Y	-	LG3211_2525	4
lrz	L. rhizovicinus DSM 16549	BJI69_17900	204	Y	-	Y	BJI69_17905	-	3***
stek	Stenotrophomonas sp. KCTC 12332	AXG53_14235	128	Y	-	N	AXG53_14255	-	-
stek	Stenotrophomonas sp. KCTC 12332	AXG53_16140	384	Y	-	N	-	AXG53_16145	-
stek	Stenotrophomonas sp. KCTC 12332	AXG53_14210	71	Y	DUF4287	N	AXG53_14255	-	-
stek	Stenotrophomonas sp. KCTC 12332	AXG53_14240	421	Y	Hydrolase (DUF2235) - Tle1 Homolog	N	AXG53_14255	-	-
stek	Stenotrophomonas sp. KCTC 12332	AXG53_14225	540	Y	Tle4-like protein	N	AXG53_14255	-	-
stek	Stenotrophomonas sp. KCTC 12332	AXG53_14220	327	Y	Tli4-like protein	N	AXG53_14255	-	-
stek	Stenotrophomonas sp. KCTC 12332	AXG53_08945	161	Y	-	Y	AXG53_08970	-	4
stek	Stenotrophomonas sp. KCTC 12332	AXG53_09015	168	Y	-	Y	AXG53_08970	-	4
stek	Stenotrophomonas sp. KCTC 12332	AXG53_09065	539	Y	-	Y	AXG53_09070	-	4
stek	Stenotrophomonas sp. KCTC 12332	AXG53_09080	307	Y	Phosphoglycerate mutase	Y	AXG53_09070	-	4
slm	Stenotrophomonas sp. LM091	BIZ42_06320	438	Y	DUF2875	Y	BIZ42_06335	-	1
slm	Stenotrophomonas sp. LM091	BIZ42_06325	196	Y	DUF3274 - Tle3 Homolog	Y	BIZ42_06335	-	1
slm	Stenotrophomonas sp. LM091	BIZ42_06330	553	Y	DUF3274 - Tle3 Homolog	Y	BIZ42_06335	-	1
slm	Stenotrophomonas sp. LM091	BIZ42_06290	367	Y	DUF4274	Y	BIZ42_06335	-	1
slm	Stenotrophomonas sp. LM091	BIZ42_06295	763	Y	TonB-dependent receptor	Y	BIZ42_06335	-	1
xax	X. axonopodis pv. citrumelo F1	XACM_2107	180	Y	-	Y	XACM_2111	-	3***
xax	X. axonopodis pv. citrumelo F1	XACM_2108	78	Y	-	Y	XACM_2111	-	3***
xax	X. axonopodis pv. citrumelo F1	XACM_4003	244	Y	-	Y	XACM_3993	-	3*
xax	X. axonopodis pv. citrumelo F1	XACM_4001	433	Y	Acid phosphatase	Y	XACM_3993	-	3*
xax	X. axonopodis pv. citrumelo F1	XACM_4002	434	Y	EEP endo/exonuclease/phosphatase	Y	XACM_3993	-	3*
xax	X. axonopodis pv. citrumelo F1	XACM_2110	189	Y	TIR_2 super family	Y	XACM_2111	-	3***
xax	X. axonopodis pv. citrumelo F1	XACM_4000	962	Y	TonB receptor	Y	XACM_3993	-	3*
xcv	X. campestris pv. vesicatoria 85-10	XCV2129	182	Y	-	Y	XCV2133	-	3***
xcv	X. campestris pv. vesicatoria 85-10	XCV2130	84	Y	-	Y	XCV2133	-	3***
xcv	X. campestris pv. vesicatoria 85-10	XCV2131	159	Y	-	Y	XCV2133	-	3***
xcv	X. campestris pv. vesicatoria 85-10	XCV4227	244	Y	-	Y	XCV4217	-	3*
xcv	X. campestris pv. vesicatoria 85-10	XCV4225	433	Y	Acid phosphatase	Y	XCV4217	-	3*
xcv	X. campestris pv. vesicatoria 85-10	XCV4226	434	Y	EEP endo/exonuclease/phosphatase	Y	XCV4217	-	3*
xcv	X. campestris pv. vesicatoria 85-10	XCV2132	189	Y	TIR_2 super family	Y	XCV2133	-	3***
xcv	X. campestris pv. vesicatoria 85-10	XCV4224	963	Y	TonB receptor	Y	XCV4217	-	3*
xac	X. citri pv. citri 306	XAC4132	435	Y	Acid phosphatase	Y	XAC4124	-	3*
xac	X. citri pv. citri 306	XAC4114	560	Y	Adhesin	Y	XAC4124	-	3*
xac	X. citri pv. citri 306	XAC4133	455	Y	EEP endo/exonuclease/phosphatase	Y	XAC4124	-	3*
xac	X. citri pv. citri 306	XAC4131	983	Y	TonB receptor	Y	XAC4124	-	3*
xfu	X. citri pv. fuscans	XFF4834R_chr40040	247	Y	-	Y	XFF4834R_chr39940	-	3*
xfu	X. citri pv. fuscans	XFF4834R_chr40020	432	Y	Acid phosphatase	Y	XFF4834R_chr39940	-	3*
xfu	X. citri pv. fuscans	XFF4834R_chr40030	434	Y	EEP endo/exonuclease/phosphatase	Y	XFF4834R_chr39940	-	3*
xfu	X. citri pv. fuscans	XFF4834R_chr40010	961	Y	TonB-dependent receptor	Y	XFF4834R_chr39940	-	3*
xfr	X. fragariae Fap21	BER92_00705	548	Y	-	N	BER92_00750	BER92_00710	-
xfr	X. fragariae Fap21	BER92_04250	145	Y	-	N	BER92_04245	-	-
xfr	X. fragariae Fap21	BER92_11315	1021	Y	-	N	BER92_11305/BER92_11320	-	-
xfr	X. fragariae Fap21	BER92_11365	240	Y	-	N	BER92_11320/BER92_11420	-	-
xfr	X. fragariae Fap21	BER92_11415	541	Y	-	N	BER92_11420	-	-
xfr	X. fragariae Fap21	BER92_15180	943	Y	-	N	BER92_15215	-	-
xfr	X. fragariae Fap21	BER92_15205	955	Y	-	N	BER92_15215	BER92_15210	-
xfr	X. fragariae Fap21	BER92_15230	104	Y	-	N	BER92_15215	-	-
xfr	X. fragariae Fap21	BER92_04255	196	Y	DUF2169	N	BER92_04245	BER92_04265	-
xfr	X. fragariae Fap21	BER92_00740	163	Y	DUF3304	N	BER92_00750	-	-
xfr	X. fragariae Fap21	BER92_11260	192	Y	DUF3304	N	BER92_11305	-	-
xfr	X. fragariae Fap21	BER92_11270	87	Y	DUF3304	N	BER92_11305	-	-
xfr	X. fragariae Fap21	BER92_11275	74	Y	DUF3304	N	BER92_11305	-	-
xfr	X. fragariae Fap21	BER92_11290	159	Y	DUF3304	N	BER92_11305	-	-
xfr	X. fragariae Fap21	BER92_11295	76	Y	DUF3304	N	BER92_11305	-	-
xfr	X. fragariae Fap21	BER92_15210	329	Y	DUF4123	N	BER92_15215	-	-
xfr	X. fragariae Fap21	BER92_04235	453	Y	Glycoside hydrolase family_29	N	BER92_04245	-	-
xfr	X. fragariae Fap21	BER92_00735	667	Y	Hydrolase (DUF2235) - Tle1 Homolog	N	BER92_00750	-	-
xfr	X. fragariae Fap21	BER92_11285	440	Y	Hydrolase (DUF2235) - Tle1 Homolog	N	BER92_11305	-	-
xfr	X. fragariae Fap21	BER92_04285	207	Y	Integrase	N	BER92_04245	-	-
xfr	X. fragariae Fap21	BER92_00785	338	Y	Major phage capsid protein	N	BER92_00750	-	-
xfr	X. fragariae Fap21	BER92_04270	565	Y	PAAR/DUF4150 Colicin-DNAse	N	BER92_04245	-	-
xfr	X. fragariae Fap21	BER92_00780	280	Y	Phage capsid protein	N	BER92_00750	-	-
xfr	X. fragariae Fap21	BER92_00770	337	Y	Phage portal protein	N	BER92_00750	-	-
xfr	X. fragariae Fap21	BER92_00775	594	Y	Phage terminase ATPase subunit	N	BER92_00750	-	-
xfr	X. fragariae Fap21	BER92_11370	286	Y	Rhs repeat	N	BER92_11420	-	-
xfr	X. fragariae Fap21	BER92_11310	318	Y	Sulfatase-modifying factor enzyme 1	N	BER92_11305/BER92_11320	-	-
xfr	X. fragariae Fap21	BER92_09800	83	Y	-	Y	BER92_09820	-	4
xfr	X. fragariae Fap21	BER92_09810	504	Y	-	Y	BER92_09820	-	4
xfr	X. fragariae Fap21	BER92_09900	118	Y	-	Y	BER92_09885/BER92_09910	-	4
xfr	X. fragariae Fap21	BER92_09925	118	Y	-	Y	BER92_09910/BER92_09950	-	4
xfr	X. fragariae Fap21	BER92_09945	75	Y	-	Y	BER92_09910/BER92_09950	-	4
xfr	X. fragariae Fap21	BER92_09895	359	Y	Immunity protein 71/72	Y	BER92_09885/BER92_09910	-	4
xfr	X. fragariae Fap21	BER92_09905	359	Y	Immunity protein 71/72	Y	BER92_09885/BER92_09910	-	4
xfr	X. fragariae Fap21	BER92_09920	359	Y	Immunity protein 71/72	Y	BER92_09910/BER92_09950	-	4
xfr	X. fragariae Fap21	BER92_09930	359	Y	Immunity protein 71/72	Y	BER92_09910/BER92_09950	-	4
xfr	X. fragariae Fap21	BER92_09940	359	Y	Immunity protein 71/72	Y	BER92_09910/BER92_09950	-	4
xfr	X. fragariae Fap21	BER92_09790	207	Y	Integrase	Y	BER92_09820	-	4
xfr	X. fragariae Fap21	BER92_09985	85	Y	Stress-induced bacterial acidophilic repeat motif	Y	BER92_09950	-	4
xom	X. oryzae pv. oryzae MAFF 311018	XOO0191	101	Y	-	N	XOO0199	-	-
xom	X. oryzae pv. oryzae MAFF 311018	XOO0208	155	Y	-	N	XOO0199	-	-
xom	X. oryzae pv. oryzae MAFF 311018	XOO1341	163	Y	-	N	XOO1336/XOO1342	-	-
xom	X. oryzae pv. oryzae MAFF 311018	XOO1353	77	Y	-	N	XOO1350	XOO1351	-
xom	X. oryzae pv. oryzae MAFF 311018	XOO1521	539	Y	-	N	XOO1520	-	-
xom	X. oryzae pv. oryzae MAFF 311018	XOO1526	540	Y	-	N	XOO1520	-	-
xom	X. oryzae pv. oryzae MAFF 311018	XOO2656	781	Y	-	N	XOO2664	-	-
xom	X. oryzae pv. oryzae MAFF 311018	XOO2657	780	Y	-	N	XOO2664	-	-
xom	X. oryzae pv. oryzae MAFF 311018	XOO2658	780	Y	-	N	XOO2664	-	-
xom	X. oryzae pv. oryzae MAFF 311018	XOO2662	944	Y	-	N	XOO2664	-	-
xom	X. oryzae pv. oryzae MAFF 311018	XOO3733	217	Y	-	N	XOO3740	-	-
xom	X. oryzae pv. oryzae MAFF 311018	XOO0201	563	Y	DUF2875	N	XOO0199	-	-
xom	X. oryzae pv. oryzae MAFF 311018	XOO0203	562	Y	DUF2875	N	XOO0199	-	-
xom	X. oryzae pv. oryzae MAFF 311018	XOO0205	564	Y	DUF2875	N	XOO0199	-	-
xom	X. oryzae pv. oryzae MAFF 311018	XOO0949	565	Y	DUF2875	N	XOO0946	-	-
xom	X. oryzae pv. oryzae MAFF 311018	XOO0951	559	Y	DUF2875	N	XOO0946	-	-
xom	X. oryzae pv. oryzae MAFF 311018	XOO0200	717	Y	DUF3274 - Tle3 Homolog	N	XOO0199	-	-
xom	X. oryzae pv. oryzae MAFF 311018	XOO0202	733	Y	DUF3274 - Tle3 Homolog	N	XOO0199	-	-
xom	X. oryzae pv. oryzae MAFF 311018	XOO0204	728	Y	DUF3274 - Tle3 Homolog	N	XOO0199	-	-
xom	X. oryzae pv. oryzae MAFF 311018	XOO0948	716	Y	DUF3274 - Tle3 Homolog	N	XOO0946	-	-
xom	X. oryzae pv. oryzae MAFF 311018	XOO0950	735	Y	DUF3274 - Tle3 Homolog	N	XOO0946	-	-
xom	X. oryzae pv. oryzae MAFF 311018	XOO0952	185	Y	DUF3274 - Tle3 Homolog	N	XOO0946	-	-
xom	X. oryzae pv. oryzae MAFF 311018	XOO1344	116	Y	DUF3304	N	XOO1342/XOO1350	-	-
xom	X. oryzae pv. oryzae MAFF 311018	XOO1345	148	Y	DUF3304	N	XOO1342/XOO1350	-	-
xom	X. oryzae pv. oryzae MAFF 311018	XOO1348	223	Y	DUF3304	N	XOO1342/XOO1350	-	-
xom	X. oryzae pv. oryzae MAFF 311018	XOO1354	188	Y	DUF3304	N	XOO1350	-	-
xom	X. oryzae pv. oryzae MAFF 311018	XOO1355	195	Y	DUF3304	N	XOO1350	-	-
xom	X. oryzae pv. oryzae MAFF 311018	XOO1356	194	Y	DUF3304	N	XOO1350	-	-
xom	X. oryzae pv. oryzae MAFF 311018	XOO1339	316	Y	Hydrolase (DUF2235) - Tle1 Homolog	N	XOO1336/XOO1342	XOO1337	-
xom	X. oryzae pv. oryzae MAFF 311018	XOO1349	702	Y	Hydrolase (DUF2235) - Tle1 Homolog	N	XOO1342/XOO1350	-	-
xom	X. oryzae pv. oryzae MAFF 311018	XOO1357	426	Y	Hydrolase (DUF2235) - Tle1 Homolog	N	XOO1350	-	-
xom	X. oryzae pv. oryzae MAFF 311018	XOO1358	394	Y	Hydrolase (DUF2235) - Tle1 Homolog	N	XOO1350	-	-
xom	X. oryzae pv. oryzae MAFF 311018	XOO3741	359	Y	Immunity protein 71/72	N	XOO3740/XOO3743	-	-
xom	X. oryzae pv. oryzae MAFF 311018	XOO1327	356	Y	Integrase	N	XOO1336	-	-
xom	X. oryzae pv. oryzae MAFF 311018	XOO3736	379	Y	Membrane-bound lytic transglycosylase	N	XOO3740	-	-
xom	X. oryzae pv. oryzae MAFF 311018	XOO3738	424	Y	Muraminidase	N	XOO3740	-	-
xom	X. oryzae pv. oryzae MAFF 311018	XOO0937	392	Y	Murein hydrolase D	N	XOO0946	-	-
xom	X. oryzae pv. oryzae MAFF 311018	XOO0192	270	Y	Outer membrane protein beta-barrel domain	N	XOO0199	-	-
xom	X. oryzae pv. oryzae MAFF 311018	XOO1522	1527	Y	PAAR/Rhs XOO_2897-like deaminase	N	XOO1520	-	-
xom	X. oryzae pv. oryzae MAFF 311018	XOO1519	565	Y	Peptidase M61	N	XOO1520	-	-
xom	X. oryzae pv. oryzae MAFF 311018	XOO1360	296	Y	Pirin	N	XOO1350	-	-
xom	X. oryzae pv. oryzae MAFF 311018	XOO1334	285	Y	Pirin	N	XOO1336	-	-
xom	X. oryzae pv. oryzae MAFF 311018	XOO3737	150	Y	Putative endopolygalacturonase	N	XOO3740	-	-
xom	X. oryzae pv. oryzae MAFF 311018	XOO3735	471	Y	Rare lipoprotein A	N	XOO3740	-	-
xom	X. oryzae pv. oryzae MAFF 311018	XOO1523	600	Y	Rhs repeat	N	XOO1520	-	-
xom	X. oryzae pv. oryzae MAFF 311018	XOO0940	150	Y	RNAse H	N	XOO0946	-	-
xom	X. oryzae pv. oryzae MAFF 311018	XOO3734	401	Y	Serine-type D-Ala-D-Ala carboxypeptidase	N	XOO3740	-	-
xom	X. oryzae pv. oryzae MAFF 311018	XOO2674	138	Y	Toxin SymE, type I toxin-antitoxin system	N	XOO2664	-	-
xom	X. oryzae pv. oryzae MAFF 311018	XOO4202	261	Y	Tox-REase-5	N	-	XOO4204	-
xom	X. oryzae pv. oryzae MAFF 311018	XOO4350	235	Y	Tox-REase-5	N	-	XOO4351	-
xom	X. oryzae pv. oryzae MAFF 311018	XOO0947	294	Y	Truncated VgrG	N	XOO0946	-	-
xom	X. oryzae pv. oryzae MAFF 311018	XOO3276	812	Y	-	Y	XOO3286	-	4
xom	X. oryzae pv. oryzae MAFF 311018	XOO3284	955	Y	-	Y	XOO3286	-	4
xom	X. oryzae pv. oryzae MAFF 311018	XOO3287	117	Y	-	Y	XOO3286/XOO3299	-	4
xom	X. oryzae pv. oryzae MAFF 311018	XOO3306	783	Y	-	Y	XOO3304/XOO3314	-	4
xom	X. oryzae pv. oryzae MAFF 311018	XOO3323	246	Y	-	Y	XOO3314	-	4
xom	X. oryzae pv. oryzae MAFF 311018	XOO3307	181	Y	DUF2345	Y	XOO3304/XOO3314	-	4
xom	X. oryzae pv. oryzae MAFF 311018	XOO3302	198	Y	DUF3304	Y	XOO3300/XOO3304	-	4
xom	X. oryzae pv. oryzae MAFF 311018	XOO3309	159	Y	DUF3304	Y	XOO3304/XOO3314	-	4
xom	X. oryzae pv. oryzae MAFF 311018	XOO3310	154	Y	DUF3304	Y	XOO3304/XOO3314	-	4
xom	X. oryzae pv. oryzae MAFF 311018	XOO3311	159	Y	DUF3304	Y	XOO3304/XOO3314	-	4
xom	X. oryzae pv. oryzae MAFF 311018	XOO3312	154	Y	DUF3304	Y	XOO3304/XOO3314	-	4
xom	X. oryzae pv. oryzae MAFF 311018	XOO3301	743	Y	Hydrolase (DUF2235) - Tle1 Homolog	Y	XOO3300/XOO3304	-	4
xom	X. oryzae pv. oryzae MAFF 311018	XOO3308	440	Y	Hydrolase (DUF2235) - Tle1 Homolog	Y	XOO3304/XOO3314	-	4
xom	X. oryzae pv. oryzae MAFF 311018	XOO3305	320	Y	Sulfatase-modifying factor enzyme 1	Y	XOO3304/XOO3314	-	4
xop	X. oryzae pv. oryzae PXO99A	PXO_00003	539	Y	-	N	PXO_00004	-	-
xop	X. oryzae pv. oryzae PXO99A	PXO_00498	780	Y	-	N	PXO_00502	-	-
xop	X. oryzae pv. oryzae PXO99A	PXO_00500	945	Y	-	N	PXO_00502	-	-
xop	X. oryzae pv. oryzae PXO99A	PXO_02458	546	Y	DUF2875	N	PXO_02464	-	-
xop	X. oryzae pv. oryzae PXO99A	PXO_02461	560	Y	DUF2875	N	PXO_02464	-	-
xop	X. oryzae pv. oryzae PXO99A	PXO_03642	560	Y	DUF2875	N	PXO_03644	-	-
xop	X. oryzae pv. oryzae PXO99A	PXO_03638	558	Y	DUF2875	N	PXO_03644	-	-
xop	X. oryzae pv. oryzae PXO99A	PXO_02456	185	Y	DUF3274 - Tle3 Homolog	N	PXO_02465	-	-
xop	X. oryzae pv. oryzae PXO99A	PXO_02459	734	Y	DUF3274 - Tle3 Homolog	N	PXO_02464	-	-
xop	X. oryzae pv. oryzae PXO99A	PXO_02463	715	Y	DUF3274 - Tle3 Homolog	N	PXO_02464	-	-
xop	X. oryzae pv. oryzae PXO99A	PXO_03639	733	Y	DUF3274 - Tle3 Homolog	N	PXO_03644	-	-
xop	X. oryzae pv. oryzae PXO99A	PXO_03643	714	Y	DUF3274 - Tle3 Homolog	N	PXO_03644	-	-
xop	X. oryzae pv. oryzae PXO99A	PXO_04712	336	Y	Truncated VgrG	N	-	PXO_04711	-
xop	X. oryzae pv. oryzae PXO99A	PXO_00272	944	Y	-	Y	PXO_00270	-	3***
xop	X. oryzae pv. oryzae PXO99A	PXO_00274	655	Y	-	Y	PXO_00270	-	3***
xop	X. oryzae pv. oryzae PXO99A	PXO_02037	751	Y	-	Y	PXO_02029/PXO_02040	-	4
xop	X. oryzae pv. oryzae PXO99A	PXO_02052	117	Y	-	Y	PXO_02054	-	4
xop	X. oryzae pv. oryzae PXO99A	PXO_02058	832	Y	-	Y	PXO_02054	-	4
xop	X. oryzae pv. oryzae PXO99A	PXO_02031	169	Y	DUF3304	Y	PXO_02029/PXO_02040	-	4
xop	X. oryzae pv. oryzae PXO99A	PXO_02033	182	Y	DUF3304	Y	PXO_02029/PXO_02040	-	4
xop	X. oryzae pv. oryzae PXO99A	PXO_02032	299	Y	Hydrolase (DUF2235) - Tle1 Homolog	Y	PXO_02029/PXO_02040	-	4
xop	X. oryzae pv. oryzae PXO99A	PXO_02034	720	Y	Hydrolase (DUF2235) - Tle1 Homolog	Y	PXO_02029/PXO_02040	-	4
xop	X. oryzae pv. oryzae PXO99A	PXO_02027	285	Y	Redox-sensitive bicupin	Y	PXO_02029	-	4
xop	X. oryzae pv. oryzae PXO99A	PXO_02039	964	Y	Transglycosylase	Y	PXO_02029/PXO_02040	-	4
xop	X. oryzae pv. oryzae PXO99A	PXO_02036	587	Y	Truncated VgrG	Y	PXO_02029/PXO_02040	-	4
xop	X. oryzae pv. oryzae PXO99A	PXO_02038	477	Y	Truncated VgrG	Y	PXO_02029/PXO_02040	-	4
xop	X. oryzae pv. oryzae PXO99A	PXO_02060	221	Y	Truncated VgrG	Y	PXO_02054	-	4
xor	X. oryzae pv. oryzicola BLS256	XOC_0723	124	Y	-	N	XOC_0718	-	-
xor	X. oryzae pv. oryzicola BLS256	XOC_1546	58	Y	-	N	XOC_1540	-	-
xor	X. oryzae pv. oryzicola BLS256	XOC_1550	193	Y	-	N	XOC_1540	-	-
xor	X. oryzae pv. oryzicola BLS256	XOC_2014	75	Y	-	N	XOC_2004	-	-
xor	X. oryzae pv. oryzicola BLS256	XOC_3285	375	Y	-	N	XOC_3290	-	-
xor	X. oryzae pv. oryzicola BLS256	XOC_3451	539	Y	-	N	XOC_3452	-	-
xor	X. oryzae pv. oryzicola BLS256	XOC_2002	607	Y	abhydrolase - Tle4 Homolog	N	XOC_2004	-	-
xor	X. oryzae pv. oryzicola BLS256	XOC_3292	625	Y	abhydrolase - Tle4 Homolog	N	XOC_3290	-	-
xor	X. oryzae pv. oryzicola BLS256	XOC_3536	625	Y	abhydrolase - Tle4 Homolog	N	XOC_3538	-	-
xor	X. oryzae pv. oryzicola BLS256	XOC_0025	562	Y	DUF2875	N	XOC_0022	-	-
xor	X. oryzae pv. oryzicola BLS256	XOC_2000	527	Y	DUF2875	N	XOC_2004	-	-
xor	X. oryzae pv. oryzicola BLS256	XOC_3293	528	Y	DUF2875	N	XOC_3290	-	-
xor	X. oryzae pv. oryzicola BLS256	XOC_3297	559	Y	DUF2875	N	XOC_3290	-	-
xor	X. oryzae pv. oryzicola BLS256	XOC_3535	258	Y	DUF2875	N	XOC_3538	-	-
xor	X. oryzae pv. oryzicola BLS256	XOC_0023	583	Y	DUF3274 - Tle3 Homolog	N	XOC_0022	-	-
xor	X. oryzae pv. oryzicola BLS256	XOC_0024	129	Y	DUF3274 - Tle3 Homolog	N	XOC_0022	-	-
xor	X. oryzae pv. oryzicola BLS256	XOC_1998	568	Y	DUF3274 - Tle3 Homolog	N	XOC_2004	-	-
xor	X. oryzae pv. oryzicola BLS256	XOC_3296	675	Y	DUF3274 - Tle3 Homolog	N	XOC_3290	-	-
xor	X. oryzae pv. oryzicola BLS256	XOC_1537	246	Y	DUF3304	N	XOC_1535/XOC_1540	-	-
xor	X. oryzae pv. oryzicola BLS256	XOC_1538	182	Y	DUF3304	N	XOC_1535/XOC_1540	-	-
xor	X. oryzae pv. oryzicola BLS256	XOC_1542	77	Y	DUF3304	N	XOC_1540	-	-
xor	X. oryzae pv. oryzicola BLS256	XOC_1544	188	Y	DUF3304	N	XOC_1540	-	-
xor	X. oryzae pv. oryzicola BLS256	XOC_1548	195	Y	DUF3304	N	XOC_1540	-	-
xor	X. oryzae pv. oryzicola BLS256	XOC_0725	92	Y	DUF493	N	XOC_0718	-	-
xor	X. oryzae pv. oryzicola BLS256	XOC_3533	191	Y	Endonuclease	N	XOC_3538	-	-
xor	X. oryzae pv. oryzicola BLS256	XOC_1995	439	Y	Gamma-glutamylputrescine oxidoreductase	N	XOC_2004	-	-
xor	X. oryzae pv. oryzicola BLS256	XOC_1539	701	Y	Hydrolase (DUF2235) - Tle1 Homolog	N	XOC_1535/XOC_1540	-	-
xor	X. oryzae pv. oryzicola BLS256	XOC_1549	802	Y	Hydrolase (DUF2235) - Tle1 Homolog	N	XOC_1540	-	-
xor	X. oryzae pv. oryzicola BLS256	XOC_0708	239	Y	Lipoprotein	N	XOC_0718	-	-
xor	X. oryzae pv. oryzicola BLS256	XOC_0719	318	Y	Lytic murein transglycosylase B	N	XOC_0718	-	-
xor	X. oryzae pv. oryzicola BLS256	XOC_3449	1614	Y	PAAR/Rhs repeat	N	XOC_3452	-	-
xor	X. oryzae pv. oryzicola BLS256	XOC_3453	626	Y	Peptidase M61	N	XOC_3452	-	-
xor	X. oryzae pv. oryzicola BLS256	XOC_1533	285	Y	Pirin	N	XOC_1535	-	-
xor	X. oryzae pv. oryzicola BLS256	XOC_0720	471	Y	Rare lipoprotein A	N	XOC_0718	-	-
xor	X. oryzae pv. oryzicola BLS256	XOC_3447	706	Y	Rhs repeat	N	XOC_3452	-	-
xor	X. oryzae pv. oryzicola BLS256	XOC_0722	401	Y	Serine-type D-Ala-D-Ala carboxypeptidase	N	XOC_0718	-	-
xor	X. oryzae pv. oryzicola BLS256	XOC_2003	391	Y	Tli4-like protein	N	XOC_2004	-	-
xor	X. oryzae pv. oryzicola BLS256	XOC_3291	396	Y	Tli4-like protein	N	XOC_3290	-	-
xor	X. oryzae pv. oryzicola BLS256	XOC_3537	395	Y	Tli4-like protein	N	XOC_3538	-	-
xor	X. oryzae pv. oryzicola BLS256	XOC_1361	117	Y	-	Y	XOC_1362	-	4
xor	X. oryzae pv. oryzicola BLS256	XOC_1363	192	Y	-	Y	XOC_1362/XOC_1370	-	4
xor	X. oryzae pv. oryzicola BLS256	XOC_1372	1098	Y	-	Y	XOC_1362/XOC_1370	-	4
xor	X. oryzae pv. oryzicola BLS256	XOC_1378	782	Y	-	Y	XOC_1370	-	4
xor	X. oryzae pv. oryzicola BLS256	XOC_2547	948	Y	-	Y	XOC_2545	-	3***
xor	X. oryzae pv. oryzicola BLS256	XOC_1317	204	Y	DUF3304	Y	XOC_1315/XOC_1327	-	4
xor	X. oryzae pv. oryzicola BLS256	XOC_1319	183	Y	DUF3304	Y	XOC_1315/XOC_1327	-	4
xor	X. oryzae pv. oryzicola BLS256	XOC_1321	183	Y	DUF3304	Y	XOC_1315/XOC_1327	-	4
xor	X. oryzae pv. oryzicola BLS256	XOC_1336	978	Y	Hydrolase	Y	XOC_1327/XOC_1337	-	4
xor	X. oryzae pv. oryzicola BLS256	XOC_1318	309	Y	Hydrolase (DUF2235) - Tle1 Homolog	Y	XOC_1315/XOC_1327	-	4
xor	X. oryzae pv. oryzicola BLS256	XOC_1320	309	Y	Hydrolase (DUF2235) - Tle1 Homolog	Y	XOC_1315/XOC_1327	-	4
xor	X. oryzae pv. oryzicola BLS256	XOC_1322	730	Y	Hydrolase (DUF2235) - Tle1 Homolog	Y	XOC_1315/XOC_1327	-	4
xor	X. oryzae pv. oryzicola BLS256	XOC_1325	470	Y	Hydrolase (DUF2235) - Tle1 Homolog	Y	XOC_1315/XOC_1327	-	4
xor	X. oryzae pv. oryzicola BLS256	XOC_1330	359	Y	Immunity protein 71/72	Y	XOC_1327/XOC_1337	-	4
xor	X. oryzae pv. oryzicola BLS256	XOC_1332	179	Y	Immunity protein 71/72	Y	XOC_1327/XOC_1337	-	4
xoz	X. oryzae pv. oryzicola CFBP7342	BE73_05280	539	Y	-	N	BE73_05275	-	-
xoz	X. oryzae pv. oryzicola CFBP7342	BE73_09255	221	Y	-	N	BE73_09275	-	-
xoz	X. oryzae pv. oryzicola CFBP7342	BE73_09265	944	Y	-	N	BE73_09275	-	-
xoz	X. oryzae pv. oryzicola CFBP7342	BE73_11000	386	Y	-	N	BE73_11055	-	-
xoz	X. oryzae pv. oryzicola CFBP7342	BE73_11095	61	Y	-	N	BE73_11055	-	-
xoz	X. oryzae pv. oryzicola CFBP7342	BE73_15635	412	Y	-	N	BE73_15620/BE73_15685	-	-
xoz	X. oryzae pv. oryzicola CFBP7342	BE73_15650	354	Y	-	N	BE73_15620/BE73_15685	-	-
xoz	X. oryzae pv. oryzicola CFBP7342	BE73_15660	205	Y	-	N	BE73_15620/BE73_15685	-	-
xoz	X. oryzae pv. oryzicola CFBP7342	BE73_15680	1021	Y	-	N	BE73_15620/BE73_15685	-	-
xoz	X. oryzae pv. oryzicola CFBP7342	BE73_15725	226	Y	-	N	BE73_15685/BE73_15760	-	-
xoz	X. oryzae pv. oryzicola CFBP7342	BE73_22920	946	Y	-	N	BE73_22910	-	-
xoz	X. oryzae pv. oryzicola CFBP7342	BE73_09465	555	Y	abhydrolase - Tle4 Homolog	N	BE73_09475	-	-
xoz	X. oryzae pv. oryzicola CFBP7342	BE73_17310	491	Y	abhydrolase - Tle4 Homolog	N	BE73_15685/BE73_15760	-	-
xoz	X. oryzae pv. oryzicola CFBP7342	BE73_05270	626	Y	Aminopeptidase	N	BE73_05275	-	-
xoz	X. oryzae pv. oryzicola CFBP7342	BE73_01800	501	Y	Catalase	N	BE73_01840	-	-
xoz	X. oryzae pv. oryzicola CFBP7342	BE73_17365	299	Y	DnaJ-class molecular chaperone	N	BE73_15685/BE73_15760	-	-
xoz	X. oryzae pv. oryzicola CFBP7342	BE73_01895	394	Y	DUF1501	N	BE73_01840	-	-
xoz	X. oryzae pv. oryzicola CFBP7342	BE73_01890	529	Y	DUF1800	N	BE73_01840	-	-
xoz	X. oryzae pv. oryzicola CFBP7342	BE73_01850	559	Y	DUF2875	N	BE73_01840	-	-
xoz	X. oryzae pv. oryzicola CFBP7342	BE73_09460	528	Y	DUF2875	N	BE73_09475	-	-
xoz	X. oryzae pv. oryzicola CFBP7342	BE73_11070	528	Y	DUF2875	N	BE73_11055	-	-
xoz	X. oryzae pv. oryzicola CFBP7342	BE73_11105	560	Y	DUF2875	N	BE73_11055	-	-
xoz	X. oryzae pv. oryzicola CFBP7342	BE73_17305	526	Y	DUF2875	N	BE73_15685/BE73_15760	-	-
xoz	X. oryzae pv. oryzicola CFBP7342	BE73_01845	723	Y	DUF3274 - Tle3 Homolog	N	BE73_01840	-	-
xoz	X. oryzae pv. oryzicola CFBP7342	BE73_11080	231	Y	DUF3274 - Tle3 Homolog	N	BE73_11055	-	-
xoz	X. oryzae pv. oryzicola CFBP7342	BE73_15555	188	Y	DUF3304	N	BE73_15620	-	-
xoz	X. oryzae pv. oryzicola CFBP7342	BE73_15565	83	Y	DUF3304	N	BE73_15620	-	-
xoz	X. oryzae pv. oryzicola CFBP7342	BE73_15600	189	Y	DUF3304	N	BE73_15620	-	-
xoz	X. oryzae pv. oryzicola CFBP7342	BE73_15610	198	Y	DUF3304	N	BE73_15620	BE73_RS15615	-
xoz	X. oryzae pv. oryzicola CFBP7342	BE73_09430	439	Y	FAD-dependent oxidoreductase	N	BE73_09475	-	-
xoz	X. oryzae pv. oryzicola CFBP7342	BE73_22955	155	Y	Haemagluttinin	N	BE73_22910	-	-
xoz	X. oryzae pv. oryzicola CFBP7342	BE73_22970	580	Y	Hemolysin activation/secretion protein	N	BE73_22910	-	-
xoz	X. oryzae pv. oryzicola CFBP7342	BE73_15595	757	Y	Hydrolase (DUF2235) - Tle1 Homolog	N	BE73_15620	BE73_15585	-
xoz	X. oryzae pv. oryzicola CFBP7342	BE73_15605	309	Y	Hydrolase (DUF2235) - Tle1 Homolog	N	BE73_15620	BE73_RS15615	-
xoz	X. oryzae pv. oryzicola CFBP7342	BE73_11005	739	Y	Ligand-gated channel	N	BE73_11055	-	-
xoz	X. oryzae pv. oryzicola CFBP7342	BE73_09315	435	Y	Membrane-fusion protein	N	BE73_09275	-	-
xoz	X. oryzae pv. oryzicola CFBP7342	BE73_05290	1579	Y	PAAR/Rhs MafB19-deaminase	N	BE73_05275	-	-
xoz	X. oryzae pv. oryzicola CFBP7342	BE73_17335	890	Y	Peptidase	N	BE73_15685/BE73_15760	-	-
xoz	X. oryzae pv. oryzicola CFBP7342	BE73_11020	62	Y	Periplasmic copper chaperone A	N	BE73_11055	-	-
xoz	X. oryzae pv. oryzicola CFBP7342	BE73_09280	425	Y	Porin	N	BE73_09275	-	-
xoz	X. oryzae pv. oryzicola CFBP7342	BE73_17355	375	Y	Protease regulator	N	BE73_15685/BE73_15760	-	-
xoz	X. oryzae pv. oryzicola CFBP7342	BE73_15630	320	Y	Sulfatase modifying factor 1	N	BE73_15620/BE73_15685	-	-
xoz	X. oryzae pv. oryzicola CFBP7342	BE73_15655	319	Y	Sulfatase modifying factor 1	N	BE73_15620/BE73_15685	-	-
xoz	X. oryzae pv. oryzicola CFBP7342	BE73_15675	321	Y	Sulfatase modifying factor 1	N	BE73_15620/BE73_15685	-	-
xoz	X. oryzae pv. oryzicola CFBP7342	BE73_15695	318	Y	Sulfatase modifying factor 1	N	BE73_15685/BE73_15760	-	-
xoz	X. oryzae pv. oryzicola CFBP7342	BE73_15705	319	Y	Sulfatase modifying factor 1	N	BE73_15685/BE73_15760	-	-
xoz	X. oryzae pv. oryzicola CFBP7342	BE73_15715	319	Y	Sulfatase modifying factor 1	N	BE73_15685/BE73_15760	-	-
xoz	X. oryzae pv. oryzicola CFBP7342	BE73_10995	235	Y	Superoxide dismutase	N	BE73_11055	-	-
xoz	X. oryzae pv. oryzicola CFBP7342	BE73_09470	379	Y	Tli4-like protein	N	BE73_09475	-	-
xoz	X. oryzae pv. oryzicola CFBP7342	BE73_11060	395	Y	Tli4-like protein	N	BE73_11055	-	-
xoz	X. oryzae pv. oryzicola CFBP7342	BE73_17315	395	Y	Tli4-like protein	N	BE73_15685/BE73_15760	-	-
xoz	X. oryzae pv. oryzicola CFBP7342	BE73_01755	293	Y	TolB-like protein	N	BE73_01840	-	-
xoz	X. oryzae pv. oryzicola CFBP7342	BE73_10985	163	Y	TonB-dependent receptor	N	BE73_11055	-	-
xoz	X. oryzae pv. oryzicola CFBP7342	BE73_11025	1064	Y	TonB-dependent receptor	N	BE73_11055	-	-
xoz	X. oryzae pv. oryzicola CFBP7342	BE73_23865	260	Y	Tox-REase-5	N	-	BE73_23855	-
xoz	X. oryzae pv. oryzicola CFBP7342	BE73_12260	68	Y	-	Y	BE73_12250	-	3***
xoz	X. oryzae pv. oryzicola CFBP7342	BE73_12320	955	Y	-	Y	BE73_12310	-	3***
xoz	X. oryzae pv. oryzicola CFBP7342	BE73_12370	607	Y	Transmembrane repetitive protein	Y	BE73_12310	-	3***
xoz	X. oryzae pv. oryzicola CFBP7342	BE73_16510	117	Y	-	Y	BE73_16505	-	4
xoz	X. oryzae pv. oryzicola CFBP7342	BE73_16695	1013	Y	-	Y	BE73_16690/BE73_16820	-	4
xoz	X. oryzae pv. oryzicola CFBP7342	BE73_16700	124	Y	-	Y	BE73_16690/BE73_16820	-	4
xoz	X. oryzae pv. oryzicola CFBP7342	BE73_16730	183	Y	DUF3304	Y	BE73_16690/BE73_16820	-	4
xoz	X. oryzae pv. oryzicola CFBP7342	BE73_16750	198	Y	DUF3304	Y	BE73_16690/BE73_16820	-	4
xoz	X. oryzae pv. oryzicola CFBP7342	BE73_16770	159	Y	DUF3304	Y	BE73_16690/BE73_16820	-	4
xoz	X. oryzae pv. oryzicola CFBP7342	BE73_16775	159	Y	DUF3304	Y	BE73_16690/BE73_16820	-	4
xoz	X. oryzae pv. oryzicola CFBP7342	BE73_16780	154	Y	DUF3304	Y	BE73_16690/BE73_16820	-	4
xoz	X. oryzae pv. oryzicola CFBP7342	BE73_16575	964	Y	Hydrolase	Y	BE73_16570	-	4
xoz	X. oryzae pv. oryzicola CFBP7342	BE73_16725	757	Y	Hydrolase (DUF2235) - Tle1 Homolog	Y	BE73_16690/BE73_16820	-	4
xoz	X. oryzae pv. oryzicola CFBP7342	BE73_16735	309	Y	Hydrolase (DUF2235) - Tle1 Homolog	Y	BE73_16690/BE73_16820	-	4
xoz	X. oryzae pv. oryzicola CFBP7342	BE73_16765	440	Y	Hydrolase (DUF2235) - Tle1 Homolog	Y	BE73_16690/BE73_16820	-	4
xoz	X. oryzae pv. oryzicola CFBP7342	BE73_16795	523	Y	Hydrolase (DUF2235) - Tle1 Homolog	Y	BE73_16690/BE73_16820	-	4
xoz	X. oryzae pv. oryzicola CFBP7342	BE73_16590	359	Y	Immunity protein 71/72	Y	BE73_16570	-	4
xoz	X. oryzae pv. oryzicola CFBP7342	BE73_16600	359	Y	Immunity protein 71/72	Y	BE73_16570	-	4
xoz	X. oryzae pv. oryzicola CFBP7342	BE73_16625	359	Y	Immunity protein 71/72	Y	BE73_16570	-	4
xoz	X. oryzae pv. oryzicola CFBP7342	BE73_16645	183	Y	Immunity protein 71/72	Y	BE73_16690/BE73_16820	-	4
xoz	X. oryzae pv. oryzicola CFBP7342	BE73_16655	359	Y	Immunity protein 71/72	Y	BE73_16690/BE73_16820	-	4
xoz	X. oryzae pv. oryzicola CFBP7342	BE73_16675	359	Y	Immunity protein 71/72	Y	BE73_16690/BE73_16820	-	4
xpe	X. perforans LH3	BJD13_05910	180	Y	-	Y	BJD13_05900	-	3***
xpe	X. perforans LH3	BJD13_18375	433	Y	Acid phosphatase	Y	BJD13_18300	-	3*
xpe	X. perforans LH3	BJD13_18370	434	Y	EEP endo/exonuclease/phosphatase	Y	BJD13_18300	-	3*
xpe	X. perforans LH3	BJD13_05905	128	Y	TIR_2 super family	Y	BJD13_05900	-	3***
xpe	X. perforans LH3	BJD13_18380	962	Y	TonB receptor	Y	BJD13_18300	-	3*
xtn	X. translucens pv. undulosa Xtu 4699	FD63_08785	237	Y	Tox-REase-5	N	-	FD63_08795	-
xtn	X. translucens pv. undulosa Xtu 4699	FD63_17465	236	Y	Tox-REase-5	N	-	FD63_17475	-
xtn	X. translucens pv. undulosa Xtu 4699	FD63_06475	171	Y	-	Y	FD63_06490	-	3***
xtn	X. translucens pv. undulosa Xtu 4699	FD63_13755	955	Y	-	Y	FD63_13775	-	4
xtn	X. translucens pv. undulosa Xtu 4699	FD63_13865	246	Y	-	Y	FD63_13775/FD63_14010	-	4
xtn	X. translucens pv. undulosa Xtu 4699	FD63_13975	246	Y	-	Y	FD63_13775/FD63_14010	-	4
xtn	X. translucens pv. undulosa Xtu 4699	FD63_14005	541	Y	-	Y	FD63_13775/FD63_14010	-	4
xtn	X. translucens pv. undulosa Xtu 4699	FD63_14045	95	Y	-	Y	FD63_14010	-	4
xtn	X. translucens pv. undulosa Xtu 4699	FD63_14055	148	Y	-	Y	FD63_14010	-	4
xtn	X. translucens pv. undulosa Xtu 4699	FD63_14065	81	Y	-	Y	FD63_13775	-	4
xtn	X. translucens pv. undulosa Xtu 4699	FD63_13890	150	Y	DUF3304	Y	FD63_13775/FD63_14010	-	4
xtn	X. translucens pv. undulosa Xtu 4699	FD63_13905	154	Y	DUF3304	Y	FD63_13775/FD63_14010	-	4
xtn	X. translucens pv. undulosa Xtu 4699	FD63_13920	523	Y	Hydrolase (DUF2235) - Tle1 Homolog	Y	FD63_13775/FD63_14010	-	4
xtn	X. translucens pv. undulosa Xtu 4699	FD63_14040	364	Y	Neuraminidase	Y	FD63_14010	-	4
xtn	X. translucens pv. undulosa Xtu 4699	FD63_14025	1004	Y	TAL effector	Y	FD63_14010	-	4
xva	X. vasicola pv. vasculorum SAM119	C7V42_11600	68	Y	-	Y	C7V42_11590	-	3***
xve	X. vesicatoria ATCC 35937 LMG911	BJD12_11325	77	Y	-	Y	BJD12_11335	-	3*
xve	X. vesicatoria ATCC 35937 LMG911	BJD12_11380	179	Y	-	Y	BJD12_11335	-	3*
xve	X. vesicatoria ATCC 35937 LMG911	BJD12_11385	244	Y	-	Y	BJD12_11335	-	3*
xve	X. vesicatoria ATCC 35937 LMG911	BJD12_11375	240	Y	Trehalose utilisation	Y	BJD12_11335	-	3*
