# Supplementary material for: Distribution, Function and Regulation of Type 6 Secretion Systems of Xanthomonadales
Source: Front Microbiol. 2019 Jul 17;10:1635. doi: 10.3389/fmicb.2019.01635 (PMC6653060; doi:10.3389/fmicb.2019.01635)
Supplement: Supplementary file 4 [file Table_4.XLSX]

## Sheet: Sheet2
Table S4. List of LysR and TCS regulators associated with TssA in T6SS from Group 3***
Abrev	Species	TssB entry	TssA entry	LysR entry	His Kinase entry	Resp Reg entry
xcv	Xanthomonas campestris pv vesicatoria	XCV2120	XCV2143	XCV2144	XCV2145	XCV2147
xax	Xanthomonas axonopodis pv. citrumelo F1	XACM_2098	XACM_2121	XACM_2122	XACM_2123	XACM_2125
xoo	Xanthomonas oryzae pv. oryzae KACC 10331	XOO3052	XOO3034	XOO3033	XOO3032	XOO3030
xom	Xanthomonas oryzae pv. oryzae MAFF 311018	XOO2906	XOO2886	XOO2885	XOO2884	XOO2882
xop	Xanthomonas oryzae pv. oryzae PXO99A	PXO_00266	PXO_00245	PXO_00244	PXO_00243	PXO_00241
xoy	Xanthomonas oryzae pv. oryzae PXO86	AZ54_08705	AZ54_08810	AZ54_08815	AZ54_08820	AZ54_08830
xor	Xanthomonas oryzae pv. oryzicola BLS256	XOC_2544	pseudogene	XOC_2522	XOC_2521	XOC_2519
xoz	Xanthomonas oryzae pv. oryzicola CFBP7342	BE73_12305	BE73_12200	BE73_12195	BE73_12190	BE73_12180
xtn	Xanthomonas translucens	FD63_06430	FD63_06540	FD63_06545	Yes (NA)*	FD63_06560
xpe	Xanthomonas perforans	BJD13_05960	BJD13_05845	BJD13_05840	BJD13_05835	BJD13_05825
xva	Xanthomonas vasicola	C7V42_11645	C7V42_11535	C7V42_11530	C7V42_11525	C7V42_11515
lez	Lysobacter enzymogenes C3	GLE_2572	GLE_2591	GLE_2592	GLE_2593	GLE_2594
lrz	Luteibacter rhizovicinus DSM 16549	BJI69_17860	BJI69_17955	BJI69_17960
	* NA: Absent from original KEGG annotation but located upstream from FD63_06545
